# Supplementary material for: Rapid profiling of transcription factor–cofactor interaction networks reveals principles of epigenetic regulation
Source: Nucleic Acids Res. 2024 Aug 21;52(17):10276–96. doi: 10.1093/nar/gkae706 (PMC11417405; doi:10.1093/nar/gkae706)
Supplement: gkae706_Supplemental_Files [file gkae706_supplemental_files.zip]

Archive with 10 entries (10 files):
- Supplemental Figure 1-7, Supplmental table 1, & Supplement file legends.pdf
- Supplemental_File_S5.xlsx
- Supplemental_File_S8.xlsx
- Supplemental_File_S9.xlsx
- Suppl_FileS1_cell_type_zscore_motifs.txt
- Suppl_FileS2_KAT_zscore_motifs.txt
- Suppl_File_S3_cell_type_corecmotifs.meme
- Suppl_File_S4_KAT_corecmotifs.meme
- Suppl_File_S6_cell_type_corecmotif_summary.tsv
- Suppl_File_S7_KAT_corecmotif_summary.tsv
